# Supplementary material for: Low dietary calcium intake leads to a higher colorectal cancer burden in countries with low social development: findings from the Global Burden of Disease Study 2021
Source: Front Nutr. 2025 Jun 3;12:1545085. doi: 10.3389/fnut.2025.1545085 (PMC12170309; doi:10.3389/fnut.2025.1545085)
Supplement: Supplementary file 1 [file Data_Sheet_1.CSV]

The death cases of DLCACRC in 204 countries/territories in 2021
Countries/Territories	Death cases (95%CI)
China	20719 (14553,28272)
Cambodia	562 (390,770)
Taiwan (Province of China)	556 (386,726)
Lao People's Democratic Republic	180 (119,248)
Indonesia	8078 (5607,10759)
Democratic People's Republic of Korea	899 (563,1378)
Maldives	1 (1,2)
Malaysia	794 (603,1006)
Philippines	3176 (2405,4011)
Myanmar	1338 (906,1813)
Thailand	3388 (2330,4563)
Viet Nam	3184 (2206,4098)
Sri Lanka	216 (134,310)
Fiji	9 (5,12)
Timor-Leste	27 (18,36)
Marshall Islands	1 (1,1)
Kiribati	2 (1,3)
Micronesia (Federated States of)	2 (1,3)
Samoa	2 (1,2)
Papua New Guinea	47 (33,62)
Tonga	1 (1,2)
Solomon Islands	5 (4,8)
Georgia	41 (28,55)
Armenia	26 (17,35)
Vanuatu	4 (3,6)
Kazakhstan	50 (33,69)
Azerbaijan	41 (27,59)
Kyrgyzstan	12 (8,17)
Tajikistan	41 (27,57)
Uzbekistan	67 (44,94)
Mongolia	11 (7,16)
Albania	8 (4,12)
Turkmenistan	10 (6,14)
Czechia	158 (105,218)
Bosnia and Herzegovina	47 (31,66)
Croatia	92 (64,128)
North Macedonia	27 (17,39)
Poland	704 (486,952)
Hungary	284 (195,387)
Bulgaria	187 (127,258)
Belarus	101 (65,148)
Slovenia	22 (15,32)
Montenegro	4 (2,5)
Serbia	182 (119,259)
Slovakia	144 (94,202)
Estonia	14 (9,20)
Romania	180 (118,257)
Lithuania	36 (24,50)
Latvia	22 (14,31)
Republic of Moldova	58 (40,81)
Ukraine	632 (399,922)
Russian Federation	2223 (1525,2913)
Brunei Darussalam	4 (3,5)
Republic of Korea	876 (577,1221)
New Zealand	109 (75,146)
Japan	5024 (3508,6630)
Andorra	0 (0,1)
Singapore	63 (46,84)
Belgium	113 (76,161)
Austria	75 (50,105)
Denmark	71 (48,100)
France	806 (529,1150)
Australia	252 (165,352)
Greece	126 (84,173)
Cyprus	13 (9,18)
Finland	41 (28,60)
Israel	55 (36,79)
Italy	842 (551,1163)
Iceland	2 (1,2)
Luxembourg	4 (3,6)
Malta	5 (4,8)
Germany	922 (590,1287)
Ireland	27 (17,39)
Portugal	193 (131,264)
Norway	62 (42,87)
Sweden	90 (58,125)
Spain	895 (607,1226)
United Kingdom	718 (492,970)
Argentina	644 (450,857)
Switzerland	57 (38,80)
Chile	296 (219,382)
Netherlands	175 (116,243)
Uruguay	73 (51,99)
Antigua and Barbuda	1 (1,1)
Canada	471 (324,642)
United States of America	2501 (1704,3407)
Bahamas	5 (3,6)
Barbados	9 (6,12)
Cuba	252 (170,332)
Guyana	6 (4,9)
Belize	2 (1,2)
Grenada	1 (1,2)
Dominica	1 (0,1)
Dominican Republic	97 (64,136)
Jamaica	35 (23,49)
Saint Vincent and the Grenadines	2 (1,2)
Trinidad and Tobago	18 (12,26)
Haiti	254 (161,386)
Saint Lucia	2 (1,3)
Suriname	10 (7,14)
Bolivia (Plurinational State of)	283 (181,411)
Ecuador	146 (98,197)
Costa Rica	49 (34,66)
Peru	268 (177,377)
Colombia	473 (332,630)
Guatemala	116 (82,150)
Mexico	807 (595,1040)
Panama	44 (30,60)
Honduras	37 (25,53)
Paraguay	46 (30,65)
El Salvador	45 (31,62)
Nicaragua	34 (24,46)
Bahrain	4 (2,5)
Venezuela (Bolivarian Republic of)	318 (208,456)
Brazil	1745 (1237,2279)
Iran (Islamic Republic of)	533 (382,685)
Jordan	47 (29,71)
Egypt	371 (253,510)
Algeria	84 (54,122)
Lebanon	35 (23,50)
Iraq	275 (186,373)
Kuwait	8 (5,11)
Morocco	258 (165,368)
Oman	3 (2,4)
Libya	52 (33,73)
Saudi Arabia	80 (50,113)
Palestine	81 (58,104)
Qatar	2 (1,3)
Syrian Arab Republic	60 (38,86)
Turkey	449 (296,628)
Tunisia	54 (34,80)
Yemen	252 (155,380)
Bangladesh	1564 (1046,2285)
United Arab Emirates	15 (9,23)
Afghanistan	231 (103,379)
India	5976 (4385,7587)
Pakistan	684 (475,941)
Bhutan	4 (2,5)
Central African Republic	39 (24,58)
Nepal	149 (101,205)
Democratic Republic of the Congo	759 (476,1141)
Gabon	23 (15,32)
Equatorial Guinea	6 (4,9)
Angola	194 (128,272)
Burundi	88 (57,131)
Djibouti	10 (6,15)
Comoros	15 (9,21)
Congo	73 (51,99)
Ethiopia	1555 (1125,1974)
Eritrea	74 (49,103)
Madagascar	202 (135,280)
Mauritius	16 (11,21)
Kenya	122 (83,171)
Malawi	108 (76,153)
Mozambique	120 (80,159)
Seychelles	2 (2,3)
United Republic of Tanzania	490 (325,662)
Zambia	330 (198,663)
Somalia	174 (104,264)
Botswana	11 (7,15)
Uganda	213 (143,290)
Rwanda	68 (41,97)
Namibia	16 (11,22)
Lesotho	43 (27,63)
South Africa	989 (749,1208)
Eswatini	14 (9,21)
Burkina Faso	106 (70,144)
Zimbabwe	310 (219,414)
Côte d'Ivoire	90 (62,130)
Cabo Verde	3 (2,4)
Ghana	133 (89,172)
Gambia	7 (5,10)
Guinea-Bissau	19 (13,25)
Mali	47 (30,64)
Chad	66 (45,92)
Benin	56 (37,76)
Sao Tome and Principe	2 (2,3)
Niger	41 (27,58)
Mauritania	8 (5,12)
Liberia	36 (22,58)
Guinea	64 (44,90)
Cameroon	158 (101,227)
Nigeria	953 (669,1272)
Sierra Leone	62 (41,84)
Togo	62 (40,89)
Senegal	103 (70,141)
Cook Islands	0 (0,0)
American Samoa	1 (1,1)
Guam	1 (1,2)
Bermuda	2 (1,3)
Nauru	0 (0,0)
Monaco	1 (1,1)
Greenland	0 (0,1)
Puerto Rico	63 (43,85)
Northern Mariana Islands	1 (0,1)
Niue	0 (0,0)
Saint Kitts and Nevis	1 (1,1)
Palau	0 (0,0)
Tokelau	0 (0,0)
United States Virgin Islands	1 (1,2)
San Marino	0 (0,0)
Sudan	190 (119,296)
Tuvalu	0 (0,0)
South Sudan	56 (36,80)
