# Supplementary material for: Low dietary calcium intake leads to a higher colorectal cancer burden in countries with low social development: findings from the Global Burden of Disease Study 2021
Source: Front Nutr. 2025 Jun 3;12:1545085. doi: 10.3389/fnut.2025.1545085 (PMC12170309; doi:10.3389/fnut.2025.1545085)
Supplement: Supplementary file 2 [file Data_Sheet_2.CSV]

The DALYs of DLCACRC in 204 countries/territories in 2021.
Countries/Territories	DALYs (95%CI)
Democratic People's Republic of Korea	24331 (14993,38058)
China	500468 (356219,682873)
Taiwan (Province of China)	11368 (8063,14970)
Indonesia	223404 (151813,300089)
Cambodia	15478 (10575,21300)
Lao People's Democratic Republic	5101 (3302,7122)
Maldives	30 (20,41)
Malaysia	19305 (14600,24362)
Myanmar	35204 (23474,48133)
Thailand	80207 (54383,109142)
Philippines	91059 (68799,115157)
Fiji	225 (143,317)
Timor-Leste	688 (471,917)
Viet Nam	83464 (56460,109635)
Kiribati	56 (39,78)
Sri Lanka	5167 (3142,7478)
Micronesia (Federated States of)	54 (36,77)
Marshall Islands	25 (17,36)
Papua New Guinea	1498 (1034,2013)
Azerbaijan	1144 (729,1663)
Samoa	43 (29,58)
Solomon Islands	159 (102,232)
Tonga	26 (18,36)
Kazakhstan	1250 (832,1729)
Armenia	538 (358,724)
Tajikistan	1233 (801,1798)
Vanuatu	126 (88,173)
Georgia	900 (599,1218)
Montenegro	75 (48,110)
Turkmenistan	279 (174,416)
Kyrgyzstan	336 (221,466)
North Macedonia	568 (367,826)
Albania	150 (89,239)
Slovenia	370 (242,536)
Romania	3737 (2439,5292)
Poland	12839 (8871,17530)
Bosnia and Herzegovina	913 (601,1298)
Mongolia	329 (215,453)
Uzbekistan	1997 (1302,2777)
Bulgaria	3790 (2540,5241)
Serbia	3665 (2371,5280)
Slovakia	2996 (1968,4173)
Republic of Moldova	1358 (935,1899)
Estonia	252 (164,354)
Lithuania	641 (422,904)
Croatia	1626 (1116,2316)
Belarus	2151 (1373,3153)
Czechia	2932 (1948,4106)
Latvia	405 (262,569)
Russian Federation	45768 (30961,60334)
Ukraine	14379 (8817,21151)
Brunei Darussalam	107 (73,146)
Hungary	5713 (3951,7882)
Australia	4595 (3025,6498)
Japan	80619 (56700,106158)
Republic of Korea	16262 (10936,22473)
New Zealand	2070 (1439,2759)
Singapore	1303 (940,1755)
Andorra	9 (5,13)
Belgium	1889 (1288,2668)
Cyprus	249 (164,337)
Denmark	1182 (812,1678)
Austria	1301 (894,1815)
Finland	704 (481,1007)
Greece	1994 (1342,2760)
France	12918 (8549,18285)
Iceland	32 (21,46)
Germany	15722 (10320,21877)
Ireland	512 (340,731)
Luxembourg	74 (48,103)
Israel	939 (634,1342)
Malta	95 (62,132)
Italy	14112 (9550,19517)
Netherlands	3388 (2255,4717)
Spain	15474 (10685,21277)
Norway	1030 (692,1428)
Sweden	1502 (985,2109)
Portugal	3205 (2197,4373)
Switzerland	982 (639,1375)
United Kingdom	12343 (8615,16658)
Chile	6065 (4428,7809)
Uruguay	1269 (892,1730)
Argentina	13287 (9424,17621)
Canada	8646 (5978,11867)
Antigua and Barbuda	25 (18,32)
United States of America	49961 (34653,67588)
Belize	49 (35,63)
Bahamas	113 (76,156)
Cuba	5082 (3416,6725)
Barbados	170 (116,233)
Dominica	11 (7,15)
Haiti	7021 (4434,10743)
Dominican Republic	2210 (1516,3030)
Grenada	30 (21,40)
Jamaica	762 (505,1087)
Guyana	163 (109,231)
Saint Lucia	43 (31,59)
Trinidad and Tobago	427 (286,616)
Saint Vincent and the Grenadines	34 (24,44)
Suriname	235 (160,327)
Bolivia (Plurinational State of)	6629 (4171,9744)
Colombia	11010 (7618,14717)
Ecuador	3291 (2209,4533)
Costa Rica	1102 (755,1493)
Peru	5808 (3775,8396)
El Salvador	1028 (710,1413)
Mexico	20498 (15117,26325)
Guatemala	2846 (2013,3730)
Nicaragua	873 (605,1192)
Panama	990 (680,1365)
Brazil	42131 (30132,55002)
Honduras	946 (634,1364)
Venezuela (Bolivarian Republic of)	7688 (4980,11232)
Paraguay	1070 (706,1514)
Bahrain	102 (63,152)
Egypt	10718 (7333,14783)
Iran (Islamic Republic of)	13221 (9503,17027)
Algeria	2032 (1298,2949)
Iraq	7712 (5208,10741)
Lebanon	668 (434,963)
Jordan	1282 (788,1971)
Libya	1405 (883,2054)
Morocco	6596 (4100,9530)
Kuwait	218 (140,308)
Qatar	66 (39,103)
Palestine	2156 (1546,2790)
Saudi Arabia	2762 (1692,3947)
United Arab Emirates	482 (298,756)
Oman	77 (47,115)
Syrian Arab Republic	1562 (1000,2287)
Tunisia	1275 (803,1905)
Yemen	7243 (4310,11048)
Turkey	9949 (6340,14235)
Bhutan	91 (58,124)
India	156174 (114449,199129)
Afghanistan	7367 (3019,12400)
Bangladesh	41081 (26876,61536)
Nepal	3929 (2612,5478)
Angola	5633 (3606,7996)
Pakistan	19277 (13194,26660)
Central African Republic	1218 (714,1836)
Equatorial Guinea	164 (98,252)
Congo	2146 (1454,2973)
Gabon	622 (401,875)
Democratic Republic of the Congo	21815 (13455,32850)
Eritrea	2213 (1436,3139)
Ethiopia	37833 (27008,48360)
Burundi	2478 (1563,3798)
Comoros	377 (236,544)
Kenya	3341 (2278,4718)
Djibouti	274 (163,421)
Mauritius	375 (266,487)
Madagascar	6027 (4040,8469)
Mozambique	3056 (1977,4126)
Malawi	3048 (2107,4487)
Rwanda	1784 (1066,2621)
United Republic of Tanzania	12826 (8324,17706)
Seychelles	51 (37,66)
Uganda	5810 (3747,8102)
Somalia	5384 (3178,8401)
Zambia	9870 (5701,21177)
Namibia	446 (298,624)
South Africa	25351 (19381,31320)
Botswana	270 (169,418)
Lesotho	1189 (743,1779)
Eswatini	409 (252,599)
Benin	1383 (889,1989)
Burkina Faso	2613 (1683,3618)
Zimbabwe	9056 (6202,12492)
Côte d'Ivoire	2505 (1652,3692)
Cameroon	4150 (2581,6171)
Gambia	183 (119,255)
Cabo Verde	58 (39,80)
Chad	1723 (1143,2463)
Ghana	3355 (2211,4441)
Mali	1238 (774,1752)
Guinea	1660 (1122,2385)
Guinea-Bissau	547 (374,744)
Mauritania	200 (126,290)
Niger	1037 (676,1496)
Liberia	998 (580,1637)
Senegal	2472 (1666,3406)
Nigeria	24210 (16476,32966)
Sierra Leone	1584 (1022,2189)
Sao Tome and Principe	56 (39,76)
Togo	1712 (1077,2512)
American Samoa	20 (14,27)
Greenland	10 (7,15)
Bermuda	33 (22,45)
Guam	37 (25,49)
Nauru	4 (2,6)
Cook Islands	3 (2,4)
Niue	1 (1,1)
Monaco	15 (10,21)
Northern Mariana Islands	15 (11,20)
Palau	8 (5,11)
San Marino	4 (2,7)
Puerto Rico	1235 (846,1668)
Tokelau	1 (0,1)
Saint Kitts and Nevis	20 (14,27)
Tuvalu	6 (4,8)
South Sudan	1579 (1005,2241)
United States Virgin Islands	27 (17,40)
Sudan	5445 (3322,8614)
