# Supplementary material for: Low dietary calcium intake leads to a higher colorectal cancer burden in countries with low social development: findings from the Global Burden of Disease Study 2021
Source: Front Nutr. 2025 Jun 3;12:1545085. doi: 10.3389/fnut.2025.1545085 (PMC12170309; doi:10.3389/fnut.2025.1545085)
Supplement: Supplementary file 3 [file Data_Sheet_3.CSV]

The ASMR of DLCACRC in 204 countries/territories in 2021.
Countries/Territories	ASMR per 100,000 (95%CI)
China	1.04 (0.73,1.41)
Taiwan (Province of China)	1.3 (0.9,1.69)
Cambodia	4.93 (3.48,6.67)
Democratic People's Republic of Korea	2.78 (1.75,4.25)
Lao People's Democratic Republic	4.19 (2.85,5.67)
Maldives	0.44 (0.3,0.6)
Indonesia	3.79 (2.67,4.99)
Philippines	4.02 (3.06,5.07)
Malaysia	3.09 (2.36,3.91)
Thailand	3.16 (2.18,4.24)
Myanmar	2.96 (2.02,4.01)
Viet Nam	3.37 (2.37,4.31)
Sri Lanka	0.84 (0.53,1.19)
Fiji	1.34 (0.87,1.86)
Marshall Islands	2.73 (1.91,3.77)
Timor-Leste	3.32 (2.27,4.38)
Kiribati	2.93 (2.13,3.95)
Micronesia (Federated States of)	2.96 (2.01,4.1)
Samoa	1.34 (0.91,1.77)
Tonga	1.51 (1.05,2.01)
Papua New Guinea	1 (0.7,1.33)
Armenia	0.6 (0.4,0.8)
Vanuatu	2.79 (2,3.75)
Georgia	0.68 (0.46,0.91)
Solomon Islands	1.74 (1.17,2.4)
Kyrgyzstan	0.28 (0.18,0.39)
Azerbaijan	0.43 (0.28,0.61)
Kazakhstan	0.3 (0.2,0.42)
Tajikistan	0.76 (0.51,1.03)
Mongolia	0.54 (0.35,0.76)
Uzbekistan	0.26 (0.17,0.37)
Albania	0.18 (0.1,0.28)
Turkmenistan	0.25 (0.16,0.37)
Bulgaria	1.27 (0.86,1.75)
Czechia	0.69 (0.46,0.95)
Bosnia and Herzegovina	0.73 (0.48,1.04)
North Macedonia	0.94 (0.62,1.33)
Croatia	0.93 (0.65,1.32)
Poland	0.93 (0.64,1.25)
Hungary	1.38 (0.95,1.89)
Serbia	1.06 (0.69,1.51)
Slovenia	0.44 (0.29,0.64)
Montenegro	0.39 (0.25,0.57)
Romania	0.46 (0.3,0.66)
Slovakia	1.5 (0.98,2.11)
Belarus	0.62 (0.4,0.91)
Estonia	0.46 (0.3,0.65)
Lithuania	0.55 (0.37,0.77)
Latvia	0.5 (0.32,0.7)
Russian Federation	0.92 (0.63,1.2)
Republic of Moldova	0.96 (0.67,1.34)
Ukraine	0.79 (0.5,1.16)
Brunei Darussalam	1.34 (0.91,1.82)
Republic of Korea	0.95 (0.63,1.33)
New Zealand	1.22 (0.85,1.64)
Japan	1.1 (0.78,1.44)
Singapore	0.76 (0.54,1)
Australia	0.51 (0.34,0.71)
Andorra	0.27 (0.15,0.41)
Belgium	0.41 (0.28,0.58)
Denmark	0.53 (0.36,0.75)
France	0.46 (0.3,0.65)
Austria	0.36 (0.24,0.5)
Cyprus	0.73 (0.5,0.96)
Greece	0.42 (0.28,0.58)
Finland	0.28 (0.19,0.4)
Ireland	0.32 (0.21,0.47)
Germany	0.41 (0.27,0.57)
Italy	0.48 (0.32,0.67)
Iceland	0.28 (0.18,0.39)
Israel	0.41 (0.27,0.58)
Malta	0.5 (0.33,0.7)
Luxembourg	0.37 (0.24,0.51)
Netherlands	0.46 (0.31,0.64)
Portugal	0.67 (0.45,0.91)
Sweden	0.36 (0.23,0.5)
Norway	0.54 (0.37,0.75)
United Kingdom	0.49 (0.34,0.66)
Spain	0.78 (0.52,1.06)
Switzerland	0.27 (0.18,0.38)
Argentina	1.12 (0.79,1.49)
Uruguay	1.16 (0.82,1.57)
Canada	0.6 (0.41,0.82)
Chile	1.14 (0.84,1.46)
Antigua and Barbuda	1.16 (0.84,1.52)
Barbados	1.65 (1.14,2.25)
United States of America	0.41 (0.28,0.56)
Cuba	1.24 (0.84,1.63)
Bahamas	1.23 (0.84,1.67)
Dominican Republic	0.99 (0.65,1.39)
Belize	0.68 (0.49,0.88)
Dominica	0.7 (0.47,0.97)
Guyana	1.09 (0.74,1.51)
Grenada	1.34 (0.95,1.76)
Jamaica	1.1 (0.73,1.55)
Haiti	4.01 (2.59,5.94)
Saint Lucia	0.89 (0.63,1.19)
Saint Vincent and the Grenadines	1.15 (0.83,1.49)
Trinidad and Tobago	0.97 (0.66,1.39)
Suriname	1.64 (1.09,2.26)
Bolivia (Plurinational State of)	3.45 (2.22,4.95)
Ecuador	0.93 (0.63,1.24)
Costa Rica	0.89 (0.61,1.2)
El Salvador	0.7 (0.49,0.97)
Peru	0.81 (0.53,1.14)
Colombia	0.86 (0.6,1.14)
Guatemala	1.12 (0.79,1.45)
Honduras	0.64 (0.43,0.92)
Mexico	0.66 (0.48,0.84)
Nicaragua	0.75 (0.52,1)
Panama	0.99 (0.68,1.33)
Paraguay	0.83 (0.55,1.16)
Brazil	0.71 (0.5,0.92)
Venezuela (Bolivarian Republic of)	1.11 (0.73,1.59)
Bahrain	0.6 (0.38,0.83)
Iran (Islamic Republic of)	0.74 (0.53,0.96)
Egypt	0.68 (0.48,0.93)
Algeria	0.29 (0.18,0.4)
Iraq	1.28 (0.87,1.71)
Jordan	0.72 (0.45,1.08)
Morocco	0.81 (0.51,1.14)
Lebanon	0.54 (0.35,0.78)
Libya	1.08 (0.69,1.52)
Oman	0.18 (0.11,0.25)
Kuwait	0.3 (0.19,0.41)
Syrian Arab Republic	0.53 (0.35,0.75)
Turkey	0.52 (0.34,0.72)
Palestine	3.74 (2.67,4.78)
Saudi Arabia	0.44 (0.29,0.6)
Qatar	0.4 (0.24,0.59)
Yemen	1.93 (1.21,2.89)
United Arab Emirates	0.73 (0.47,1.09)
India	0.54 (0.4,0.68)
Bangladesh	1.19 (0.81,1.7)
Nepal	0.69 (0.47,0.95)
Pakistan	0.63 (0.44,0.85)
Afghanistan	2.43 (1.21,3.91)
Bhutan	0.64 (0.41,0.88)
Central African Republic	2.01 (1.28,2.93)
Congo	3.07 (2.17,4.08)
Angola	1.93 (1.28,2.77)
Equatorial Guinea	1.34 (0.84,2.01)
Burundi	2.11 (1.39,3.09)
Gabon	2.56 (1.73,3.53)
Djibouti	1.89 (1.2,2.74)
Democratic Republic of the Congo	2.36 (1.49,3.64)
Eritrea	3.12 (2.12,4.26)
Comoros	3.32 (2.16,4.67)
Ethiopia	4.2 (3.05,5.32)
Malawi	1.6 (1.15,2.18)
Tunisia	0.44 (0.27,0.65)
Madagascar	2.1 (1.42,2.87)
Mauritius	0.91 (0.66,1.17)
Kenya	0.61 (0.42,0.85)
Mozambique	1.4 (0.95,1.86)
Seychelles	2.05 (1.49,2.65)
Rwanda	1.33 (0.81,1.88)
United Republic of Tanzania	2.18 (1.47,2.91)
Zambia	5.17 (3.3,9.53)
Botswana	0.87 (0.58,1.23)
Lesotho	4.41 (2.82,6.37)
Eswatini	2.87 (1.82,4.08)
Namibia	1.3 (0.92,1.76)
Uganda	1.66 (1.15,2.24)
South Africa	2.34 (1.76,2.85)
Somalia	3.23 (1.98,4.82)
Cameroon	1.52 (1.01,2.11)
Zimbabwe	4.98 (3.62,6.45)
Burkina Faso	1.34 (0.89,1.8)
Chad	1.33 (0.92,1.81)
Cabo Verde	0.75 (0.5,1.01)
Ghana	0.98 (0.68,1.3)
Gambia	0.8 (0.53,1.08)
Côte d'Ivoire	0.95 (0.67,1.32)
Benin	1.27 (0.86,1.7)
Mauritania	0.45 (0.27,0.63)
Mali	0.63 (0.41,0.85)
Nigeria	1.24 (0.88,1.62)
Guinea	1.23 (0.86,1.71)
Guinea-Bissau	3.01 (2.11,4)
Liberia	2 (1.24,3.14)
Sao Tome and Principe	2.51 (1.81,3.34)
Senegal	1.54 (1.06,2.11)
Niger	0.64 (0.43,0.9)
Sierra Leone	1.85 (1.24,2.48)
Cook Islands	0.53 (0.36,0.73)
Togo	1.97 (1.27,2.77)
Northern Mariana Islands	1.35 (0.95,1.73)
Puerto Rico	0.81 (0.56,1.1)
American Samoa	1.91 (1.34,2.54)
Greenland	0.7 (0.45,1.01)
Guam	0.65 (0.44,0.88)
Palau	1.97 (1.33,2.67)
Nauru	2.58 (1.55,3.56)
Niue	1.71 (1.15,2.26)
Monaco	0.74 (0.48,1.06)
Bermuda	1.22 (0.86,1.67)
San Marino	0.27 (0.16,0.43)
Saint Kitts and Nevis	1.55 (1.09,2.02)
Tokelau	1.77 (1.21,2.42)
Tuvalu	2.5 (1.73,3.45)
United States Virgin Islands	0.77 (0.49,1.11)
South Sudan	1.71 (1.12,2.38)
Sudan	1.04 (0.65,1.58)
