# Supplementary material for: Low dietary calcium intake leads to a higher colorectal cancer burden in countries with low social development: findings from the Global Burden of Disease Study 2021
Source: Front Nutr. 2025 Jun 3;12:1545085. doi: 10.3389/fnut.2025.1545085 (PMC12170309; doi:10.3389/fnut.2025.1545085)
Supplement: Supplementary file 4 [file Data_Sheet_4.CSV]

The ASDR of DLCACRC in 204 countries/territories in 2021.
Countries/Territories	ASDR per 100,000 (95%UI)
Democratic People's Republic of Korea	72.36 (44.86,112.72)
Lao People's Democratic Republic	100.71 (66.35,139.1)
Taiwan (Province of China)	27.76 (19.79,36.48)
China	24.2 (17.14,33.05)
Cambodia	117.5 (81.18,160.35)
Malaysia	67.59 (51.82,85.53)
Indonesia	87.99 (60.75,117.07)
Thailand	76.59 (51.86,103.94)
Maldives	8.49 (5.74,11.59)
Myanmar	69.81 (46.82,94.95)
Philippines	101.64 (76.87,127.98)
Sri Lanka	19.21 (11.72,27.7)
Kiribati	70.47 (50.7,96.77)
Timor-Leste	78.14 (53.76,104.57)
Marshall Islands	65.38 (44.13,91.8)
Viet Nam	80.36 (54.98,104.67)
Micronesia (Federated States of)	69.33 (46.51,97.56)
Fiji	29.25 (18.79,41.05)
Solomon Islands	41.13 (27.44,58.85)
Papua New Guinea	24.83 (17.31,33.13)
Tonga	32.33 (22.51,44.24)
Vanuatu	66.38 (46.54,89.76)
Samoa	29.62 (20.1,39.55)
Azerbaijan	10.54 (6.76,15.16)
Georgia	15.59 (10.41,21.13)
Armenia	12.48 (8.3,16.76)
Tajikistan	18.77 (12.44,26.1)
Kazakhstan	6.88 (4.58,9.52)
Turkmenistan	6.46 (4.03,9.6)
Kyrgyzstan	6.65 (4.37,9.24)
Mongolia	13.08 (8.48,18.06)
Bosnia and Herzegovina	14.72 (9.62,20.88)
Uzbekistan	6.84 (4.49,9.52)
Bulgaria	27.55 (18.37,38.09)
Albania	3.54 (2.09,5.66)
Croatia	18.08 (12.31,25.82)
Montenegro	7.85 (5.01,11.51)
Czechia	13.73 (9.12,19.3)
Poland	17.89 (12.38,24.43)
Hungary	30.27 (20.77,42)
North Macedonia	17.96 (11.65,25.87)
Slovenia	8.1 (5.27,11.82)
Romania	10.43 (6.8,14.64)
Serbia	22.53 (14.46,32.55)
Belarus	13.55 (8.64,19.85)
Lithuania	11.12 (7.29,15.71)
Slovakia	31.78 (20.85,44.33)
Estonia	9.17 (6.02,12.83)
Republic of Moldova	22.84 (15.74,31.91)
Latvia	10.23 (6.6,14.36)
Russian Federation	19.32 (13.08,25.44)
Brunei Darussalam	28.97 (19.59,39.21)
Ukraine	18.93 (11.58,28.06)
Japan	23.62 (17.04,31.02)
Australia	10.43 (6.93,14.69)
Republic of Korea	17.83 (12.01,24.7)
New Zealand	25.05 (17.52,33.31)
Singapore	15.3 (11.05,20.52)
Belgium	8.03 (5.49,11.2)
Andorra	5.53 (3.03,8.64)
Cyprus	12.7 (8.41,16.89)
Denmark	9.78 (6.72,13.82)
Austria	7.12 (4.9,9.95)
Finland	5.6 (3.84,7.92)
France	9.02 (6.02,12.75)
Greece	8.04 (5.44,11.05)
Iceland	5.56 (3.64,7.84)
Luxembourg	6.73 (4.45,9.35)
Ireland	6.52 (4.34,9.31)
Germany	8.17 (5.42,11.34)
Israel	7.54 (5.06,10.78)
Malta	9.74 (6.41,13.52)
Italy	9.68 (6.76,13.31)
Spain	15.77 (10.92,21.71)
Netherlands	9.84 (6.64,13.63)
Norway	10.01 (6.76,13.85)
Sweden	6.94 (4.61,9.76)
Portugal	13.13 (9.02,17.91)
Switzerland	5.34 (3.47,7.4)
Chile	23.87 (17.44,30.69)
United Kingdom	9.62 (6.69,12.96)
Uruguay	22.9 (15.99,31.42)
Argentina	23.96 (17.03,31.76)
Antigua and Barbuda	23.6 (17.28,30.64)
Belize	15.48 (11.12,20.17)
United States of America	9.06 (6.33,12.23)
Canada	12.41 (8.65,17.05)
Bahamas	27.48 (18.66,37.91)
Cuba	26.3 (17.7,34.71)
Dominica	13.15 (8.7,18.91)
Barbados	33.47 (22.78,45.9)
Dominican Republic	21.8 (14.89,29.96)
Haiti	91.66 (58.17,139.71)
Grenada	27.48 (19.23,36.42)
Jamaica	24.63 (16.31,35.13)
Guyana	24.84 (16.74,34.92)
Trinidad and Tobago	22.4 (15.06,32.26)
Saint Lucia	18.25 (12.85,24.75)
Saint Vincent and the Grenadines	24.36 (17.34,31.95)
Suriname	37.05 (25.31,51.31)
Colombia	20.02 (13.85,26.74)
Bolivia (Plurinational State of)	72.53 (45.97,105.93)
Ecuador	20 (13.44,27.5)
Costa Rica	20.09 (13.8,27.17)
Peru	17.17 (11.17,24.81)
El Salvador	16.63 (11.48,22.88)
Mexico	15.77 (11.65,20.24)
Nicaragua	17.11 (11.85,23.15)
Guatemala	25 (17.71,32.72)
Panama	22.38 (15.34,30.85)
Honduras	14.4 (9.62,20.59)
Brazil	16.64 (11.91,21.71)
Venezuela (Bolivarian Republic of)	25.63 (16.62,37.37)
Paraguay	18.11 (12.01,25.63)
Bahrain	11.51 (7.22,16.55)
Egypt	15.83 (10.86,21.76)
Iran (Islamic Republic of)	16.44 (11.84,21.13)
Algeria	5.73 (3.65,8.33)
Iraq	29.71 (20.22,40.58)
Lebanon	10.88 (7.05,15.72)
Libya	24.52 (15.66,35.13)
Jordan	16.01 (9.87,24.4)
Kuwait	6.32 (4.05,8.89)
Qatar	7.3 (4.38,10.98)
Morocco	18.66 (11.79,26.93)
Palestine	81.02 (58.04,104.68)
Saudi Arabia	10.52 (6.79,14.6)
United Arab Emirates	14.16 (8.98,21.1)
Syrian Arab Republic	11.78 (7.57,17)
Oman	3.67 (2.34,5.42)
Tunisia	9.58 (6.04,14.31)
Yemen	45.89 (28.1,69.26)
Turkey	10.76 (6.88,15.26)
Bhutan	14.56 (9.4,19.7)
India	12.66 (9.28,16.13)
Afghanistan	61.18 (27.34,101.21)
Nepal	16.32 (10.94,22.72)
Bangladesh	28.76 (18.99,42.72)
Angola	44 (29.09,61.9)
Pakistan	14.45 (10,19.88)
Equatorial Guinea	29.37 (17.97,44.29)
Central African Republic	48.51 (29.59,71.95)
Congo	71.43 (49.96,96.74)
Gabon	56.97 (36.98,79.75)
Democratic Republic of the Congo	54.9 (34.46,82.66)
Burundi	47.25 (30.42,70.15)
Eritrea	71.67 (47.73,100.3)
Comoros	74.27 (47.32,105.96)
Ethiopia	85.79 (61.56,108.97)
Kenya	13.7 (9.33,19.25)
Djibouti	40.55 (24.83,61.21)
Mauritius	20.85 (14.83,27.08)
Madagascar	48.17 (32.32,66.73)
Mozambique	28.49 (18.99,37.73)
Malawi	37.7 (26.58,53.82)
Rwanda	27.73 (16.6,40.14)
United Republic of Tanzania	47.7 (31.39,65.06)
Seychelles	43.78 (31.94,56.98)
Uganda	36.71 (24.44,50.09)
Somalia	77.34 (46.35,116.68)
Zambia	123.81 (74.17,249.01)
Namibia	30.23 (20.64,41.71)
South Africa	52.74 (40.12,65.04)
Botswana	18.12 (11.65,26.77)
Eswatini	67 (42.16,97.28)
Lesotho	104.95 (65.75,155.5)
Benin	26.26 (17.43,36.47)
Zimbabwe	118.33 (83.26,158.87)
Burkina Faso	27.89 (18.27,38.35)
Cameroon	31.99 (20.48,46.06)
C?te d'Ivoire	20.86 (14.33,30.01)
Gambia	17.76 (11.65,24.6)
Cabo Verde	13.24 (8.94,18.32)
Chad	28.83 (19.47,40.51)
Ghana	20.06 (13.39,25.98)
Mali	13.59 (8.7,18.83)
Guinea	28.06 (19.09,39.82)
Mauritania	9.25 (5.81,13.32)
Guinea-Bissau	68.6 (47.71,91.29)
Liberia	43.55 (25.96,70.18)
Senegal	31.88 (21.61,43.8)
Niger	12.91 (8.54,18.23)
Nigeria	25.84 (18.06,34.68)
Sierra Leone	40.21 (26.36,55.14)
Togo	42.84 (27.56,61.16)
Sao Tome and Principe	50.81 (36.15,69.29)
American Samoa	42.14 (29.61,57.17)
Greenland	14.87 (9.54,21.43)
Bermuda	24.08 (16.56,32.95)
Guam	17.94 (12.48,24.08)
Nauru	61.42 (35.87,87.15)
Cook Islands	11.23 (7.46,15.68)
Niue	37.22 (25.58,50.03)
Monaco	16.32 (10.51,23.62)
Northern Mariana Islands	29.12 (20.33,37.33)
Palau	39.54 (26.39,53.73)
San Marino	5.52 (3.1,8.71)
Puerto Rico	18.83 (12.73,25.68)
Tokelau	40.07 (27.63,55.31)
Saint Kitts and Nevis	30.52 (21.55,40.61)
South Sudan	38.24 (24.58,54.15)
Tuvalu	57.86 (40.9,79.71)
United States Virgin Islands	16.23 (10.32,24.18)
Sudan	24.54 (15.27,38.53)
