# Supplementary material for: Low dietary calcium intake leads to a higher colorectal cancer burden in countries with low social development: findings from the Global Burden of Disease Study 2021
Source: Front Nutr. 2025 Jun 3;12:1545085. doi: 10.3389/fnut.2025.1545085 (PMC12170309; doi:10.3389/fnut.2025.1545085)
Supplement: Supplementary file 5 [file Data_Sheet_5.CSV]

The EAPC value of ASDR of DLCACRC in 204 countries/territories in 2021.
Countries/Territories	EAPC (95%CI)
Democratic People's Republic of Korea	0.67 (0.51 , 0.84)
China	-3.18 (-3.28 , -3.08)
Taiwan (Province of China)	0.16 (-0.11 , 0.43)
Lao People's Democratic Republic	-1.25 (-1.35 , -1.15)
Cambodia	-0.52 (-0.6 , -0.44)
Indonesia	-0.12 (-0.26 , 0.03)
Malaysia	-0.94 (-1.07 , -0.82)
Maldives	-5.54 (-5.88 , -5.19)
Myanmar	-2.23 (-2.45 , -2.01)
Philippines	0.49 (0.44 , 0.55)
Thailand	-1.27 (-1.43 , -1.12)
Sri Lanka	-1.38 (-1.59 , -1.17)
Timor-Leste	-0.05 (-0.24 , 0.14)
Viet Nam	-0.16 (-0.26 , -0.07)
Kiribati	-0.61 (-0.67 , -0.55)
Fiji	-0.09 (-0.38 , 0.2)
Marshall Islands	-0.3 (-0.38 , -0.22)
Micronesia (Federated States of)	-0.47 (-0.52 , -0.41)
Papua New Guinea	-0.06 (-0.14 , 0.03)
Solomon Islands	-0.31 (-0.43 , -0.19)
Samoa	-1.54 (-1.81 , -1.28)
Tonga	-0.58 (-0.67 , -0.5)
Vanuatu	-0.61 (-0.74 , -0.47)
Armenia	-2.87 (-3.1 , -2.64)
Azerbaijan	-3.23 (-3.56 , -2.89)
Kazakhstan	-3.56 (-3.96 , -3.15)
Georgia	0.42 (0.12 , 0.73)
Tajikistan	-2.03 (-2.42 , -1.63)
Kyrgyzstan	-2.56 (-2.76 , -2.37)
Mongolia	-1.67 (-1.86 , -1.49)
Turkmenistan	-2.3 (-2.66 , -1.93)
Uzbekistan	-1.94 (-2.25 , -1.63)
Bosnia and Herzegovina	-1.69 (-1.86 , -1.52)
Bulgaria	0.61 (0.2 , 1.03)
Albania	-2.21 (-2.57 , -1.85)
Croatia	-1.86 (-2.09 , -1.62)
Hungary	-0.92 (-1.32 , -0.53)
Czechia	-2.83 (-3.03 , -2.63)
Montenegro	0.19 (-0.02 , 0.4)
Poland	-0.58 (-0.99 , -0.16)
North Macedonia	-1.32 (-1.69 , -0.96)
Serbia	-1.29 (-1.54 , -1.04)
Romania	-1.3 (-1.63 , -0.96)
Belarus	-1.37 (-1.87 , -0.86)
Slovenia	-2.97 (-3.16 , -2.77)
Slovakia	-0.9 (-1.08 , -0.72)
Estonia	-1.7 (-1.91 , -1.48)
Latvia	-1.25 (-1.67 , -0.83)
Lithuania	-2.11 (-2.32 , -1.91)
Russian Federation	-1.82 (-2.15 , -1.49)
Republic of Moldova	-0.34 (-0.64 , -0.04)
Brunei Darussalam	-1.05 (-1.41 , -0.68)
Ukraine	-1.73 (-2.1 , -1.36)
Republic of Korea	-1.88 (-2.06 , -1.69)
Japan	-0.67 (-0.77 , -0.58)
Singapore	-3.11 (-3.32 , -2.91)
Australia	-2.46 (-2.63 , -2.29)
Belgium	-2.42 (-2.57 , -2.26)
Austria	-3.1 (-3.15 , -3.05)
New Zealand	-1.11 (-1.33 , -0.89)
Denmark	-2.41 (-2.61 , -2.21)
Andorra	-1.08 (-1.29 , -0.86)
Cyprus	-1.16 (-1.32 , -1)
Greece	-0.99 (-1.23 , -0.74)
France	-1.03 (-1.13 , -0.92)
Finland	-1.69 (-1.81 , -1.57)
Germany	-3.81 (-4.05 , -3.57)
Iceland	-1.78 (-1.92 , -1.63)
Italy	-1.68 (-1.74 , -1.62)
Ireland	-2.47 (-2.58 , -2.36)
Netherlands	-0.84 (-1.04 , -0.63)
Argentina	-0.31 (-0.52 , -0.09)
United States of America	-1.7 (-1.84 , -1.57)
Antigua and Barbuda	0.63 (0.45 , 0.8)
Sweden	-1.24 (-1.38 , -1.1)
Belize	1.2 (0.82 , 1.58)
Uruguay	-1.6 (-1.71 , -1.49)
Guyana	-1.5 (-1.81 , -1.18)
Israel	-2.97 (-3.18 , -2.75)
Suriname	0.45 (0.04 , 0.86)
Spain	-0.49 (-0.69 , -0.3)
Luxembourg	-2.67 (-2.85 , -2.48)
Bolivia (Plurinational State of)	-0.94 (-0.99 , -0.9)
Malta	-1.91 (-2.11 , -1.72)
Portugal	-2.08 (-2.19 , -1.97)
Norway	-1.25 (-1.35 , -1.15)
Switzerland	-1.48 (-1.65 , -1.3)
United Kingdom	-2.31 (-2.62 , -2)
Ecuador	0.84 (0.44 , 1.23)
Dominica	-0.62 (-0.8 , -0.44)
Bahamas	0.24 (0.14 , 0.34)
Chile	-0.1 (-0.31 , 0.11)
Haiti	-0.58 (-0.65 , -0.51)
Canada	-1.61 (-1.75 , -1.46)
Colombia	-0.44 (-0.74 , -0.14)
Cuba	-0.41 (-0.58 , -0.24)
Barbados	0.76 (0.49 , 1.04)
Dominican Republic	-0.71 (-0.99 , -0.42)
Grenada	0.45 (0.34 , 0.57)
Saint Vincent and the Grenadines	-2.44 (-2.85 , -2.03)
Jamaica	0.99 (0.66 , 1.33)
Saint Lucia	-1.14 (-1.39 , -0.88)
Trinidad and Tobago	-1.15 (-1.36 , -0.93)
El Salvador	-0.43 (-0.66 , -0.19)
Peru	-1.97 (-2.26 , -1.69)
Guatemala	-0.52 (-0.81 , -0.22)
Costa Rica	0.79 (0.57 , 1)
Panama	-1.47 (-1.57 , -1.38)
Venezuela (Bolivarian Republic of)	-0.45 (-0.79 , -0.1)
Mexico	0.72 (0.5 , 0.93)
Honduras	-0.58 (-0.77 , -0.39)
Nicaragua	-1.03 (-1.16 , -0.89)
Bahrain	-1.66 (-1.88 , -1.44)
Algeria	-1.97 (-2.13 , -1.81)
Brazil	-0.91 (-1.03 , -0.78)
Paraguay	1.13 (0.98 , 1.28)
Kuwait	0.14 (-0.12 , 0.42)
Egypt	-0.42 (-0.83 , -0.02)
Morocco	-1.37 (-1.48 , -1.26)
Palestine	-0.51 (-0.73 , -0.28)
Iran (Islamic Republic of)	-0.67 (-1.01 , -0.33)
Iraq	0.11 (-0.23 , 0.46)
Oman	-2.37 (-2.52 , -2.22)
Turkey	-1.98 (-2.11 , -1.84)
Lebanon	-0.88 (-1.11 , -0.66)
Jordan	-2.4 (-2.59 , -2.21)
Pakistan	-0.91 (-0.98 , -0.85)
Bhutan	-2.53 (-2.64 , -2.42)
Libya	0.54 (0.39 , 0.68)
Bangladesh	-1.65 (-1.76 , -1.54)
Afghanistan	-0.22 (-0.5 , 0.05)
Central African Republic	-0.37 (-0.54 , -0.19)
Qatar	-2.39 (-2.84 , -1.95)
Congo	-0.93 (-1.09 , -0.77)
Yemen	-0.17 (-0.29 , -0.05)
United Arab Emirates	2.16 (1.51 , 2.81)
Tunisia	-1.61 (-1.7 , -1.51)
Saudi Arabia	0.2 (-0.17 , 0.57)
Syrian Arab Republic	-0.8 (-1.12 , -0.47)
Equatorial Guinea	-3.6 (-4.19 , -3.01)
India	-0.98 (-1.08 , -0.88)
Nepal	-2 (-2.32 , -1.68)
Kenya	0.45 (0.3 , 0.59)
Djibouti	-0.88 (-1 , -0.76)
Mozambique	0.66 (0.53 , 0.78)
Eritrea	-0.1 (-0.15 , -0.04)
Angola	-1.31 (-1.45 , -1.17)
Malawi	-0.33 (-0.53 , -0.13)
Gabon	-1 (-1.09 , -0.91)
Comoros	0.1 (-0.01 , 0.2)
Democratic Republic of the Congo	0.65 (0.59 , 0.71)
Botswana	-0.63 (-0.86 , -0.4)
Namibia	-0.74 (-0.94 , -0.54)
Benin	-0.64 (-0.83 , -0.46)
United Republic of Tanzania	-0.97 (-1.06 , -0.87)
Burundi	-0.03 (-0.21 , 0.15)
Lesotho	2.97 (2.48 , 3.46)
Ethiopia	-2.91 (-3.13 , -2.69)
Madagascar	0.53 (0.46 , 0.6)
Chad	0.68 (0.61 , 0.76)
Mauritius	-0.18 (-0.45 , 0.09)
Rwanda	-3.37 (-3.83 , -2.91)
Uganda	-0.84 (-1.11 , -0.56)
Zambia	0.76 (0.67 , 0.85)
Somalia	0.1 (0.03 , 0.18)
Seychelles	-0.46 (-0.6 , -0.31)
Liberia	0.71 (0.58 , 0.84)
Mauritania	-0.05 (-0.16 , 0.06)
South Africa	0.56 (0.29 , 0.84)
Burkina Faso	-0.35 (-0.45 , -0.24)
Zimbabwe	1.59 (1.06 , 2.12)
Nigeria	-1.16 (-1.23 , -1.09)
Côte d'Ivoire	-0.81 (-0.96 , -0.67)
Eswatini	0.8 (0.31 , 1.28)
Cameroon	-1.01 (-1.12 , -0.9)
Guinea-Bissau	0.17 (0.11 , 0.23)
Gambia	-0.65 (-0.86 , -0.44)
Ghana	-1.85 (-2 , -1.69)
Guinea	-0.15 (-0.27 , -0.03)
Cabo Verde	0.06 (-0.3 , 0.42)
Guam	-0.61 (-0.93 , -0.29)
Bermuda	-1.2 (-1.31 , -1.09)
Niue	-1.1 (-1.2 , -1)
Senegal	-0.54 (-0.68 , -0.39)
Tokelau	-1.59 (-1.63 , -1.54)
Palau	-0.9 (-1.03 , -0.78)
Mali	-2.93 (-3.35 , -2.5)
Northern Mariana Islands	0.51 (0.18 , 0.84)
Saint Kitts and Nevis	-0.55 (-0.72 , -0.39)
Togo	0.42 (0.37 , 0.47)
San Marino	-1.7 (-1.98 , -1.42)
Sierra Leone	0.46 (0.34 , 0.58)
Nauru	0.19 (-0.45 , 0.83)
Sao Tome and Principe	-0.13 (-0.2 , -0.06)
Niger	-1.77 (-2.13 , -1.41)
American Samoa	0.4 (0.29 , 0.52)
Greenland	-3.31 (-3.47 , -3.15)
Cook Islands	-2.52 (-2.76 , -2.28)
Monaco	0.5 (0.46 , 0.54)
Puerto Rico	-0.67 (-0.8 , -0.54)
Tuvalu	-0.86 (-0.94 , -0.79)
United States Virgin Islands	-2.35 (-2.59 , -2.12)
Sudan	-1 (-1.05 , -0.95)
South Sudan	0.02 (-0.12 , 0.16)
