# Supplementary material for: Low dietary calcium intake leads to a higher colorectal cancer burden in countries with low social development: findings from the Global Burden of Disease Study 2021
Source: Front Nutr. 2025 Jun 3;12:1545085. doi: 10.3389/fnut.2025.1545085 (PMC12170309; doi:10.3389/fnut.2025.1545085)
Supplement: Supplementary file 6 [file Data_Sheet_6.CSV]

The EAPC value of ASMR of DLCACRC in 204 countries/territories in 2021.
Countries/Territories	EAPC (95%CI)
China	-3.06 (-3.17 , -2.96)
Taiwan (Province of China)	0.43 (0.1 , 0.75)
Democratic People's Republic of Korea	0.54 (0.36 , 0.72)
Cambodia	-0.22 (-0.29 , -0.15)
Indonesia	0.2 (0.06 , 0.35)
Lao People's Democratic Republic	-0.94 (-1.03 , -0.86)
Maldives	-4.82 (-5.1 , -4.53)
Malaysia	-0.76 (-0.91 , -0.61)
Philippines	0.53 (0.46 , 0.6)
Myanmar	-1.84 (-2.04 , -1.64)
Thailand	-1.36 (-1.5 , -1.21)
Sri Lanka	-1.31 (-1.5 , -1.12)
Viet Nam	0.04 (-0.09 , 0.17)
Fiji	0.01 (-0.24 , 0.26)
Timor-Leste	0.11 (-0.05 , 0.28)
Marshall Islands	-0.31 (-0.38 , -0.24)
Kiribati	-0.48 (-0.55 , -0.42)
Micronesia (Federated States of)	-0.41 (-0.46 , -0.36)
Samoa	-1.55 (-1.79 , -1.3)
Papua New Guinea	0.01 (-0.08 , 0.1)
Tonga	-0.39 (-0.49 , -0.3)
Armenia	-2.1 (-2.32 , -1.87)
Vanuatu	-0.55 (-0.65 , -0.45)
Solomon Islands	-0.35 (-0.45 , -0.25)
Kyrgyzstan	-2.27 (-2.46 , -2.09)
Georgia	1 (0.62 , 1.38)
Azerbaijan	-2.81 (-3.1 , -2.52)
Tajikistan	-1.79 (-2.21 , -1.37)
Uzbekistan	-1.77 (-2.06 , -1.48)
Kazakhstan	-3.19 (-3.58 , -2.79)
Mongolia	-1.47 (-1.64 , -1.3)
Albania	-2.21 (-2.55 , -1.87)
Bulgaria	0.94 (0.5 , 1.39)
Turkmenistan	-2.25 (-2.6 , -1.88)
Bosnia and Herzegovina	-1.27 (-1.45 , -1.09)
Czechia	-2.75 (-2.98 , -2.53)
North Macedonia	-0.73 (-1.15 , -0.31)
Croatia	-1.65 (-1.86 , -1.44)
Poland	-0.43 (-0.83 , -0.02)
Hungary	-1.04 (-1.42 , -0.65)
Montenegro	0.47 (0.24 , 0.7)
Serbia	-1.37 (-1.59 , -1.15)
Romania	-1.11 (-1.43 , -0.8)
Slovenia	-2.59 (-2.78 , -2.4)
Belarus	-1.12 (-1.61 , -0.62)
Slovakia	-0.64 (-0.82 , -0.46)
Estonia	-1.34 (-1.54 , -1.14)
Lithuania	-1.67 (-1.87 , -1.47)
Russian Federation	-1.35 (-1.65 , -1.05)
Republic of Moldova	-0.27 (-0.58 , 0.04)
Latvia	-0.87 (-1.33 , -0.41)
Brunei Darussalam	-0.8 (-1.16 , -0.44)
Ukraine	-1.62 (-1.95 , -1.28)
Republic of Korea	-1.47 (-1.66 , -1.28)
New Zealand	-0.89 (-1.1 , -0.68)
Japan	-0.57 (-0.67 , -0.47)
Belgium	-2.56 (-2.73 , -2.38)
France	-1.22 (-1.32 , -1.12)
Singapore	-2.85 (-3.04 , -2.66)
Cyprus	-1.06 (-1.28 , -0.85)
Austria	-3.24 (-3.29 , -3.18)
Denmark	-2.14 (-2.37 , -1.91)
Italy	-1.57 (-1.63 , -1.51)
Andorra	-1.02 (-1.24 , -0.79)
Greece	-1.1 (-1.37 , -0.83)
Australia	-2.37 (-2.53 , -2.2)
Finland	-1.76 (-1.92 , -1.6)
Ireland	-2.4 (-2.53 , -2.26)
Germany	-4.01 (-4.25 , -3.77)
Iceland	-1.57 (-1.76 , -1.38)
Malta	-1.76 (-1.99 , -1.54)
Israel	-2.84 (-3.06 , -2.62)
Luxembourg	-2.58 (-2.78 , -2.38)
Netherlands	-0.92 (-1.14 , -0.71)
Portugal	-2.1 (-2.2 , -1.99)
Sweden	-1.24 (-1.37 , -1.1)
Norway	-0.96 (-1.05 , -0.88)
United Kingdom	-2.26 (-2.57 , -1.96)
Switzerland	-1.36 (-1.53 , -1.19)
Spain	-0.45 (-0.64 , -0.26)
Argentina	-0.4 (-0.63 , -0.17)
Uruguay	-1.46 (-1.58 , -1.34)
Canada	-1.63 (-1.78 , -1.49)
Chile	-0.23 (-0.43 , -0.03)
Antigua and Barbuda	0.7 (0.5 , 0.9)
Barbados	0.88 (0.57 , 1.18)
United States of America	-2.11 (-2.21 , -2)
Bahamas	0.41 (0.28 , 0.53)
Cuba	-0.4 (-0.56 , -0.23)
Belize	1.07 (0.66 , 1.47)
Dominican Republic	-0.8 (-1.14 , -0.47)
Guyana	-1.56 (-1.86 , -1.27)
Jamaica	0.76 (0.45 , 1.07)
Dominica	-0.42 (-0.54 , -0.29)
Grenada	0.81 (0.64 , 0.98)
Haiti	-0.53 (-0.59 , -0.46)
Saint Vincent and the Grenadines	-2.42 (-2.8 , -2.04)
Trinidad and Tobago	-1.41 (-1.6 , -1.23)
Saint Lucia	-1.36 (-1.64 , -1.08)
Suriname	0.44 (0.04 , 0.85)
Bolivia (Plurinational State of)	-0.65 (-0.68 , -0.62)
Ecuador	0.77 (0.36 , 1.17)
Costa Rica	0.71 (0.53 , 0.89)
Peru	-1.96 (-2.24 , -1.67)
Guatemala	-0.67 (-1.02 , -0.33)
Colombia	-0.69 (-0.98 , -0.39)
El Salvador	-0.42 (-0.62 , -0.21)
Mexico	0.27 (0.03 , 0.51)
Honduras	-0.3 (-0.48 , -0.12)
Panama	-1.53 (-1.64 , -1.42)
Nicaragua	-0.93 (-1.08 , -0.78)
Venezuela (Bolivarian Republic of)	-0.52 (-0.86 , -0.18)
Paraguay	1.2 (1.05 , 1.35)
Brazil	-1.03 (-1.15 , -0.91)
Bahrain	-1.28 (-1.57 , -1)
Iran (Islamic Republic of)	-0.54 (-0.87 , -0.21)
Jordan	-2.15 (-2.3 , -1.99)
Egypt	-0.08 (-0.49 , 0.33)
Algeria	-1.78 (-1.97 , -1.59)
Iraq	0.43 (0.14 , 0.73)
Lebanon	-0.65 (-0.87 , -0.43)
Kuwait	0.22 (-0.08 , 0.51)
Morocco	-1.22 (-1.33 , -1.1)
Oman	-1.99 (-2.24 , -1.74)
Libya	0.68 (0.53 , 0.83)
Saudi Arabia	-0.03 (-0.4 , 0.34)
Palestine	-0.4 (-0.65 , -0.15)
Qatar	-2.17 (-2.7 , -1.63)
Syrian Arab Republic	-0.5 (-0.79 , -0.21)
Turkey	-1.47 (-1.64 , -1.3)
Yemen	-0.04 (-0.15 , 0.06)
United Arab Emirates	2.98 (2.2 , 3.75)
Tunisia	-1.61 (-1.71 , -1.51)
Bangladesh	-1.42 (-1.58 , -1.26)
India	-0.77 (-0.88 , -0.65)
Afghanistan	-0.09 (-0.35 , 0.17)
Pakistan	-0.8 (-0.85 , -0.74)
Central African Republic	-0.33 (-0.49 , -0.17)
Nepal	-1.72 (-2.04 , -1.4)
Bhutan	-2.13 (-2.23 , -2.03)
Angola	-1.12 (-1.26 , -0.98)
Democratic Republic of the Congo	0.65 (0.6 , 0.7)
Gabon	-0.82 (-0.91 , -0.73)
Equatorial Guinea	-3.17 (-3.72 , -2.62)
Congo	-0.76 (-0.9 , -0.62)
Djibouti	-0.62 (-0.72 , -0.52)
Burundi	0.2 (0.04 , 0.37)
Ethiopia	-2.37 (-2.57 , -2.18)
Comoros	0.38 (0.31 , 0.46)
Madagascar	0.66 (0.6 , 0.73)
Eritrea	0.21 (0.15 , 0.26)
Kenya	0.74 (0.56 , 0.92)
Mauritius	-0.22 (-0.49 , 0.05)
Malawi	-0.21 (-0.39 , -0.03)
Mozambique	0.69 (0.57 , 0.81)
Seychelles	-0.23 (-0.42 , -0.05)
Rwanda	-2.75 (-3.16 , -2.35)
United Republic of Tanzania	-0.69 (-0.77 , -0.6)
Botswana	-0.52 (-0.74 , -0.3)
Somalia	0.28 (0.21 , 0.36)
Zambia	0.9 (0.82 , 0.98)
Uganda	-0.74 (-0.97 , -0.5)
Namibia	-0.57 (-0.74 , -0.4)
Lesotho	2.74 (2.29 , 3.18)
Eswatini	0.7 (0.28 , 1.12)
South Africa	0.51 (0.22 , 0.79)
Burkina Faso	-0.18 (-0.26 , -0.1)
Cabo Verde	0.48 (0.1 , 0.87)
Zimbabwe	1.29 (0.84 , 1.74)
Benin	-0.39 (-0.55 , -0.23)
Cameroon	-0.78 (-0.86 , -0.69)
Côte d'Ivoire	-0.72 (-0.85 , -0.58)
Ghana	-1.59 (-1.73 , -1.44)
Guinea-Bissau	0.41 (0.34 , 0.48)
Chad	0.78 (0.7 , 0.87)
Gambia	-0.5 (-0.67 , -0.34)
Mali	-2.78 (-3.18 , -2.39)
Guinea	-0.09 (-0.21 , 0.02)
Niger	-1.44 (-1.77 , -1.12)
Liberia	0.77 (0.66 , 0.89)
Mauritania	0.1 (-0.01 , 0.22)
Sao Tome and Principe	0.16 (0.09 , 0.23)
Sierra Leone	0.53 (0.41 , 0.65)
Nigeria	-0.91 (-0.96 , -0.86)
Senegal	-0.27 (-0.4 , -0.14)
Togo	0.56 (0.51 , 0.62)
American Samoa	0.39 (0.27 , 0.51)
Cook Islands	-2.56 (-2.77 , -2.35)
Bermuda	-1.22 (-1.35 , -1.09)
Guam	-1.36 (-1.75 , -0.97)
Greenland	-3.37 (-3.54 , -3.2)
Nauru	0.2 (-0.4 , 0.79)
Northern Mariana Islands	0.54 (0.21 , 0.88)
Monaco	0.44 (0.39 , 0.48)
Niue	-0.96 (-1.05 , -0.87)
Palau	-0.65 (-0.78 , -0.51)
Puerto Rico	-0.91 (-1.07 , -0.76)
Saint Kitts and Nevis	-0.21 (-0.4 , -0.01)
San Marino	-2 (-2.32 , -1.67)
Tokelau	-1.49 (-1.54 , -1.45)
United States Virgin Islands	-2.38 (-2.61 , -2.16)
Sudan	-0.85 (-0.91 , -0.8)
Tuvalu	-0.75 (-0.81 , -0.69)
South Sudan	0.18 (0.08 , 0.28)
